# Supplementary material for: Investigating Concordance among Genetic Data, Subspecies Circumscriptions and Hostplant Use in the Nymphalid Butterfly Polygonia faunus
Source: PLoS One. 2012 Jul 23;7(7):e41058. doi: 10.1371/journal.pone.0041058 (PMC3402543; doi:10.1371/journal.pone.0041058)
Supplement: Table S1 — List of samples used along with the collection localities, Genbank accession numbers, collectors and haplotypes. (XLS) [file pone.0041058.s001.xls]

## Sheet: Sheet1
Subspecies	Voucher	Country	Locality	Haplotype	Collected on	Collector	Genbank
hylas	EW40-10	US	UT, Dagget Co., Red Cloud Loop (N 40.703683 W 109.59648)	HA-WS2	2003-08-29	Mike Leski	JX134806
arcticus	EW23-8	Canada	Alberta, Opal	HA-WS2	2002-06-26	Jim Beck	JX134779
hylas	EW19-1	USA	NM, Colfax County, Carson National Forest, 2 km east of Palo Flechado Pass, Elliot Barker Trail Head	HA-WS2	2000-08-06	Katy Prudic	JX134764
hylas	EW19-2	USA	NM, Colfax County, Carson National Forest, 2 km east of Palo Flechado Pass, Elliot Barker Trail Head	HA-WS2	2000-08-06	Katy Prudic	JX134763
hylas	EW19-3	USA	NM, Colfax County, Carson National Forest, 2 km east of Palo Flechado Pass, Elliot Barker Trail Head	HA-WS2	2000-08-06	Katy Prudic	JX134797
hylas	EW19-4	USA	NM, Colfax County, Carson National Forest, 2 km east of Palo Flechado Pass, Elliot Barker Trail Head	HA-WS2	2000-08-06	Katy Prudic	JX134775
hylas	EW19-5	USA	NM, Colfax County, Carson National Forest, 2 km east of Palo Flechado Pass, Elliot Barker Trail Head	HA-WS2	2000-08-06	Katy Prudic	JX134783
hylas	EW19-6	USA	NM, Colfax County, Carson National Forest, 2 km east of Palo Flechado Pass, Elliot Barker Trail Head	HA-WS2	2000-08-06	Katy Prudic	JX134784
hylas	EW19-8	USA	CO, San Juan County, Cascade Creek (Hwy 550 NuF MM 52)	HA-WS2	2001-08-15	Katy Prudic	JX134762
hylas	EW39-12	US	CO, Gunnison Co., Crested Butte (N 38.855466 W 107.12446)	HA-WS2	2003-09-03	Mike Leski	JX134799
hylas	EW39-16	US	UT, Dagget Co., Red Cloud Loop (N 40.703683 W 109.59648)	HA-WS2	2003-08-29	Mike Leski	JX134800
hylas	EW40-16	US	UT, Dagget Co., Red Cloud Loop (N 40.703683 W 109.59648)	HA-WS2	2003-09-01	Mike Leski	JX134809
hylas	EW40-17	US	CO, Lake Co., Turquoise Lake (N 39.28481 W 106.44695)	HA-WS2	2003-09-05	Mike Leski	JX134839
hylas	EW40-20	US	CO, Pitkin Co., Roaring River (N 39.07173 W106.43351)	HA-WS2	2003-09-06	Mike Leski	JX134861
hylas	EW40-22	US	CO, Pitkin Co., Roaring River (N 39.07173 W106.43351)	HA-WS2	2003-09-06	Mike Leski	JX134815
hylas	EW40-24	US	CO, Lake Co., Turquoise Lake (N 39.28481 W 106.44695)	HA-WS2	2003-09-05	Mike Leski	JX134812
hylas	EW41-10	US	CO, Gunnison Co., Crested Butte (N 39 16.882 W 106 26.473)	HA-WS2	2003-09-03	Mike Leski	JX134864
hylas	EW41-12	US	UT, Dagget Co., Red Cloud Loop (N 40.703683 W 109.59648)	HA-WS2	2003-08-29	Mike Leski	JX134863
hylas	EW41-5	US	CO, Pitkin Co., Roaring River (N 39.07173 W106.43351)	HA-WS2	2003-09-06	Mike Leski	JX134850
hylas	EW41-8	US	CO, Pitkin Co., Roaring River (N 39.07173 W106.43351)	HA-WS2	2003-09-06	Mike Leski	JX134813
hylas	EW41-9	US	CO, Pitkin Co., Roaring River (N 39.07173 W106.43351)	HA-WS2	2003-09-06	Mike Leski	JX134851
hylas	EW42-12	US	CO, Douglas Co., Rampart Range: Hwy 67 at Sugar Creek, ca 5 Mi SW Sprucewood	HA-WS2	2007-06-18	Andy Warren	JX134818
hylas	EW42-13	US	CO, Douglas Co., Rampart Range: Hwy 67 at Sugar Creek, ca 5 Mi SW Sprucewood	HA-WS2	2007-06-18	Andy Warren	JX134819
hylas	EW42-14	US	CO, Douglas Co., Rampart Range: Hwy 67 vic. Jct. Rampart Range Rd.	HA-WS2	2000-07-30	Andy Warren	JX134820
hylas	EW42-15	US	CO, Douglas Co., Rampart Range: Hwy 67 vic. Jct. Rampart Range Rd.	HA-WS2	2000-07-30	Andy Warren	JX134852
hylas	EW42-17	US	CO, Douglas Co., Rampart Range: Hwy 67 vic. Jct. Rampart Range Rd.	HA-WS2	2000-07-30	Andy Warren	JX134822
hylas	EW42-18	US	CO, Douglas Co., Rampart Range: Hwy 67 vic. Jct. Rampart Range Rd.	HA-WS2	2000-07-30	Andy Warren	JX134866
hylas	EW42-19	US	CO, Douglas Co., Rampart Range: Hwy 67 vic. Jct. Rampart Range Rd.	HA-WS2	2000-07-30	Andy Warren	JX134823
hylas	EW42-20	US	CO, Douglas Co., Rampart Range: Hwy 67 vic. Jct. Rampart Range Rd.	HA-WS2	2000-07-30	Andy Warren	JX134868
hylas	EW42-21	US	CO, Douglas Co., Rampart Range: Hwy 67 vic. Jct. Rampart Range Rd.	HA-WS2	2000-07-30	Andy Warren	JX134869
hylas	EW43-11	US	Arizona, Greenlee Co., White Mts., Hwy 191 at mp 231	HA-WS2	2007-08-13	M. Stangeland (Andy Warren)	JX134841
hylas	EW43-12	US	Arizona, Greenlee Co., White Mts., Hwy 191 at mp 231	HA-WS2	2007-08-13	M. Stangeland (Andy Warren)	JX134843
hylas	EW43-13	US	Arizona, Greenlee Co., White Mts., Hwy 191 at Hannagan Meadow, across from store	HA-WS2	2007-08-13	M. Stangeland (Andy Warren)	JX134845
hylas	EW43-8	US	Arizona, Greenlee Co., White Mts., Hwy 191, mp 233	HA-WS2	2007-08-13	M. Stangeland (Andy Warren)	JX134874
faunus	EW22-5	USA	Scott's Bog, NH (Pittsfield)	F-NHa3	2002-09-18	Michael Leski	JX134785
faunus	EW22-7	USA	Scott's Bog, NH (Pittsfield)	F-NHa3	2002-09-18	Michael Leski	JX134777
hylas	EW39-13	US	CO, Pitkin Co., Roaring River (N 39.07173 W106.43351)	H-Col1	2003-09-06	Mike Leski	JX134803
hylas	EW41-4	US	CO, Pitkin Co., Roaring River (N 39.07173 W106.43351)	H-Col1	2003-09-06	Mike Leski	JX134848
rusticus	EW39-11	US	CA, Madera Co., Sugar Pine (N 37.44758 W 119.6268)	R-Cal2	2005-10-15	Mike Leski	JX134798
rusticus	EW39-9	US	CA, Madera Co., Sugar Pine ( N 37.44319 W 119.63096) 4225 ft	R-Cal2	2005-10-14	Mike Leski	JX134801
rusticus	EW40-6	US	CA, Madera Co., Sugar Pine ( N 37.44319 W 119.63096) 4225 ft	R-Cal2	2005-10-14	Mike Leski	JX134833
rusticus	EW40-7	US	CA, Madera Co., Sugar Pine ( N 37.44319 W 119.63096) 4225 ft	R-Cal2	2005-10-14	Mike Leski	JX134832
rusticus	EW39-10	US	CA, Madera Co., Sugar Pine ( N 37.44319 W 119.63096) 4225 ft	R-Cal3	2005-10-14	Mike Leski	JX134802
rusticus	EW40-8	US	CA, Madera Co., Sugar Pine ( N 37.44319 W 119.63096) 4225 ft	R-Cal3	2005-10-14	Mike Leski	JX134805
arcticus	EW12-7	Canada	BC, km 6 Santa Rosa road nr Rossland	AR-OreBCo	2001-09-15	N.G. Kondla	JX134831
rusticus	EW42-22	US	Oregon, Benton Co., PittonGreen, 7 mi W Corvallis	AR-OreBCo	2006-02-09	Andy Warren	JX134870
rusticus	EW42-23	US	Oregon, Benton Co., PittonGreen, 7 mi W Corvallis	AR-OreBCo	2006-04-04	Andy Warren	JX134855
arcticus	EW40-4	US	MT, Granite Co. (N 46.54986 W 113.73566) 4098 ft	AFRH-WS1	2003-08-08	Mike Leski	JX134804
arcticus	EW42-10	US	Mont., Missoula Co., trail to Stuart Peaks 4000-	AFRH-WS1	2007-06-28	Andy Warren	JX134816
arcticus	EW42-11	US	Mont., Deer Lodge Co., Warm Springs Creek Picnic Area, FR170, ca 3 Mi N Jct. Hwy 1	AFRH-WS1	2007-07-02	Andy Warren	JX134817
arcticus	EW42-1	US	Mont., Missoula Co., trail to Stuart Peaks 5000-	AFRH-WS1	2007-06-28	Andy Warren	JX134824
arcticus	EW42-2	US	Mont., Missoula Co., trail to Stuart Peaks 5000-	AFRH-WS1	2007-06-28	Andy Warren	JX134828
arcticus	EW42-4	US	Mont., Missoula Co., trail to Stuart Peaks 4000-	AFRH-WS1	2007-06-28	Andy Warren	JX134825
arcticus	EW42-5	US	Mont., Missoula Co., trail to Stuart Peaks 4000-	AFRH-WS1	2007-06-28	Andy Warren	JX134826
arcticus	EW42-6	US	Mont., Missoula Co., trail to Stuart Peaks 4000-	AFRH-WS1	2007-06-28	Andy Warren	JX134827
arcticus	EW42-7	US	Mont., Missoula Co., trail to Stuart Peaks 4000-	AFRH-WS1	2007-06-28	Andy Warren	JX134829
arcticus	EW42-8	US	Mont., Missoula Co., trail to Stuart Peaks 4000-	AFRH-WS1	2007-06-28	Andy Warren	JX134862
arcticus	EW43-16	US	Washington, Columbia Co., Blue Mts, Sawtooth Ridge area, nr. Bluewood Ski Resort	AFRH-WS1	2007-05-31	D. James (Andy Warren)	JX134871
arcticus	EW43-17	US	Washington, Columbia Co., Blue Mts, Sawtooth Ridge area, nr. Bluewood Ski Resort	AFRH-WS1	2007-05-31	D. James (Andy Warren)	JX134857
arcticus	EW43-18	US	Washington, Columbia Co., Blue Mts, Sawtooth Ridge area, nr. Bluewood Ski Resort	AFRH-WS1	2007-05-31	D. James (Andy Warren)	JX134859
arcticus	EW43-22	US	Washington, Columbia Co., Blue Mts, Sawtooth Ridge area, nr. Bluewood Ski Resort	AFRH-WS1	2007-05-31	D. James (Andy Warren)	JX134865
arcticus	EW43-23	US	Washington, Columbia Co., Blue Mts, Sawtooth Ridge area, nr. Bluewood Ski Resort	AFRH-WS1	2007-05-31	D. James (Andy Warren)	JX134867
arcticus	EW43-24	US	Washington, Columbia Co., Blue Mts, Sawtooth Ridge area, nr. Bluewood Ski Resort	AFRH-WS1	2007-05-31	D. James (Andy Warren)	JX134873
arcticus	EW43-3	US	Montana, Sweet Grass Co., Crazy mts., Half moon Camp area, 6300	AFRH-WS1	2007-08-27	J & F Preston (Andy Warren)	JX134842
arcticus	EW43-4	US	Montana, Sweet Grass Co., Crazy mts., Half moon Camp area, 6301	AFRH-WS1	2007-08-27	J & F Preston (Andy Warren)	JX134844
arcticus	EW12-2	Canada	BC, km 7 Goatfel FSR nr Yahk	AFRH-WS1	2001-08-25	N.G. Kondla	JX134769
arcticus	EW12-3	Canada	BC, km 7 Goatfel FSR nr Yahk	AFRH-WS1	2001-08-25	N.G. Kondla	JX134767
arcticus	EW12-4	Canada	BC, km 7 Goatfel FSR nr Yahk	AFRH-WS1	2001-08-25	N.G. Kondla	JX134787
arcticus	EW12-5	Canada	BC, km 7 Goatfel FSR nr Yahk	AFRH-WS1	2001-08-25	N.G. Kondla	JX134788
arcticus	EW12-6	Canada	BC, km 6 Santa Rosa road nr Rossland	AFRH-WS1	2001-09-15	N.G. Kondla	JX134766
arcticus	EW12-8	Canada	BC, km 6 Santa Rosa road nr Rossland	AFRH-WS1	2001-09-15	N.G. Kondla	JX134765
arcticus	EW16-10	Canada	BC, km 3 Pend-d'Oreille FSR, SE of Trail	AFRH-WS1	2001-08-30	D.L. Threatful	JX134781
arcticus	EW16-12	Canada	BC, Skagit Valley, 29 km SE of Hope	AFRH-WS1	2001-05-22	D.L. Threatful	JX134782
arcticus	EW16-13	Canada	BC, Skagit Valley, 29 km SE of Hope	AFRH-WS1	2001-05-22	D.L. Threatful	JX134771
arcticus	EW16-14	Canada	BC, Skagit Valley, 29 km SE of Hope	AFRH-WS1	2001-05-22	D.L. Threatful	JX134795
arcticus	EW16-15	Canada	BC, Skagit Valley, 29 km SE of Hope	AFRH-WS1	2001-05-22	D.L. Threatful	JX134793
arcticus	EW16-16	Canada	BC, Revelstoke, 14 km south	AFRH-WS1	2001-04-05	D.L. Threatful	JX134772
arcticus	EW16-8	Canada	BC, km 6 Santa Rosa road nr Rossland	AFRH-WS1	2001-09-15	N.G. Kondla	JX134791
arcticus	EW16-9	Canada	BC, km 3 Pend-d'Oreille FSR, SE of Trail	AFRH-WS1	2001-08-30	D.L. Threatful	JX134770
arcticus	EW18-14	Canada	BC, Revelstoke, 14 km south	AFRH-WS1	2001-04-05	D.L. Threatful	JX134774
arcticus	EW18-15	Canada	BC, Revelstoke, 14 km south	AFRH-WS1	2001-04-05	D.L. Threatful	JX134789
arcticus	EW18-16	Canada	BC, Revelstoke, 14 km south	AFRH-WS1	2001-04-05	D.L. Threatful	JX134790
faunus	EW21-13	Canada	Reserve faunique de Assinica, Quebec	AFRH-WS1	2002-09-09	Michael Leski	JX134761
faunus	EW22-6	USA	Scott's Bog, NH (Pittsfield)	AFRH-WS1	2002-09-18	Michael Leski	JX134776
arcticus	EW23-11	Canada	Alberta, Opal	AFRH-WS1	2002-06-20	Jim Beck	JX134796
arcticus	EW23-15	Canada	Alberta, Ft. McKay (57dg20 111dg39)	AFRH-WS1	2002-05-12	Jim Beck	JX134778
arcticus	EW23-16	Canada	Alberta, 30 km South of Ft. McMurray (56dg26 111dg16)	AFRH-WS1	2002-05-12	Barb & Calvin Beck	JX134780
rusticus	EW44-1	US	OR, Linn Co., 24 miles east of Albany, Snow Peak Camp, elev. 1200 ft, 122 dg 36 s; 44 dg 37 s	AFRH-WS1	1997-xx-xx	Dan Thackaberry	JX134872
rusticus	EW44-2	US	OR, Linn Co., 24 miles east of Albany, Snow Peak Camp, elev. 1200 ft, 122 dg 36 s; 44 dg 37 s	AFRH-WS1	1997-06-02	Dan Thackaberry	JX134876
rusticus	EW44-3	US	OR, Linn Co., East of Dollar, 8 miles SE of Sweet Home, elev. 1500 ft, 122 dgr 36 s; 44 dgr 17 s	AFRH-WS1	1997-05-11	Dan Thackaberry	JX134875
hylas	EW39-14	US	UT, Dagget Co., Red Cloud Loop (N 40.703683 W 109.59648)	AFRH-WS1	2003-09-01	Mike Leski	JX134810
hylas	EW40-12	US	UT, Dagget Co., Red Cloud Loop (N 40.703683 W 109.59648)	AFRH-WS1	2003-09-01	Mike Leski	JX134814
hylas	EW40-15	US	UT, Dagget Co., Red Cloud Loop (N 40.703683 W 109.59648)	AFRH-WS1	2003-09-01	Mike Leski	JX134808
rusticus	EW42-24	US	Oregon, Benton Co., PittonGreen, 7 mi W Corvallis	AFRH-WS1	2005-02-16	Andy Warren	JX134854
rusticus-arcticus	EW43-14	US	Washington, Yakima Co., Cascade range, Cunningham CK	AFRH-WS1	2007-05-28	D. James (Andy Warren)	JX134846
arcticus	EW43-15	US	Washington, Columbia Co., Blue Mts, Sawtooth Ridge area, nr. Bluewood Ski Resort	A-WS3	2007-05-31	D. James (Andy Warren)	JX134847
arcticus	EW23-10	Canada	Alberta, Opal	A-WS3	2002-06-26	Jim Beck	JX134768
arcticus	EW43-19	US	Washington, Columbia Co., Blue Mts, Sawtooth Ridge area, nr. Bluewood Ski Resort	A-BCoWas	2007-05-31	D. James (Andy Warren)	JX134858
arcticus	EW16-11	Canada	BC, km 3 Pend-d'Oreille FSR, SE of Trail	A-BCoWas	2001-08-30	D.L. Threatful	JX134792
arcticus	EW42-9	US	Mont., Missoula Co., trail to Stuart Peaks 4000-	A-Mon1	2007-06-28	Andy Warren	JX134830
arcticus	EW43-5	US	Montana, Sweet Grass Co., Crazy mts., Half moon Camp area, 6302	A-Mon3	2007-08-27	J & F Preston (Andy Warren)	JX134856
arcticus	EW43-6	US	Montana, Sweet Grass Co., Crazy mts., Half moon Camp area, 6303	A-Mon2	2007-08-27	J & F Preston (Andy Warren)	JX134853
rusticus-arcticus	EW18-13	USA	Wash., Skamania Co., Silver Star Mtn.	RA-Was	2001-08-30	D.L. Threatful	JX134773
faunus	EW21-12	Canada	Reserve faunique de Laurentides, Quebec	F-Que2	2002-09-07	Michael Leski	JX134760
faunus	EW22-2	Canada	Reserve faunique de Assinica, Quebec	F-Que1	2002-09-10	Michael Leski	JX134756
faunus	EW22-3	USA	Scott's Bog, NH (Pittsfield)	F-NHa2	2002-09-14	Michael Leski	JX134759
faunus	EW22-4	USA	Scott's Bog, NH (Pittsfield)	F-NHa1	2002-09-18	Michael Leski	JX134758
arcticus	EW23-17	Canada	Alberta, 30 km South of Ft. McMurray (56dg26 111dg16)	A-Alb2	2002-05-12	Barb & Calvin Beck	JX134794
arcticus	EW23-9	Canada	Alberta, Opal	A-Alb1	2002-06-26	Jim Beck	JX134786
hylas	EW39-15	US	UT, Dagget Co., Red Cloud Loop (N 40.871 W 109.97343) 9634 ft	H-Uta2	2003-08-26	Mike Leski	JX134811
hylas	EW40-11	US	UT, Dagget Co., Red Cloud Loop (N 40.703683 W 109.59648)	H-Uta3	2003-08-29	Mike Leski	JX134835
hylas	EW40-13	US	UT, Dagget Co., Red Cloud Loop (N 40.703683 W 109.59648)	H-Uta1	2003-08-29	Mike Leski	JX134807
hylas	EW40-14	US	UT, Dagget Co., Red Cloud Loop (N 40.703683 W 109.59648)	H-Uta4	2003-09-01	Mike Leski	JX134838
hylas	EW40-18	US	CO, Gunnison Co., Crested Butte (N 39 16.148 W 106 25.640)	H-Col4	2003-09-03	Mike Leski	JX134836
hylas	EW40-19	US	CO, Pitkin Co., Roaring River (N 39.07173 W106.43351)	H-Col5	2003-09-06	Mike Leski	JX134860
hylas	EW40-23	US	CO, Lake Co., Turquoise Lake (N 39.28481 W 106.44695)	H-Col3	2003-09-05	Mike Leski	JX134837
hylas	EW41-6	US	CO, Pitkin Co., Roaring River (N 39.07173 W106.43351)	H-Col7	2003-09-06	Mike Leski	JX134840
hylas	EW41-7	US	CO, Gunnison Co., Crested Butte (N 39 16.882 W 106 26.473)	H-Col6	2003-09-03	Mike Leski	JX134849
hylas	EW42-16	US	CO, Douglas Co., Rampart Range: Hwy 67 vic. Jct. Rampart Range Rd.	H-Col2	2000-07-30	Andy Warren	JX134821
rusticus	EW29-8	US	CA, Calaveras County, Dorrington	R-Cal1	1994-06-11	Runar Krogen	JX134757
rusticus	EW40-9	US	CA, Madera Co., Sugar Pine ( N 37.44319 W 119.63096) 4225 ft	R-Cal4	2005-10-14	Mike Leski	JX134834
hylas	EW41-11	US	UT, Dagget Co., Red Cloud Loop (N 40.703683 W 109.59648)	N/A	2003-09-01	Mike Leski	N/A
hylas	EW41-13	US	UT, Dagget Co., Red Cloud Loop (N 40.703683 W 109.59648)	H-Uta5	2003-08-29	Mike Leski	JX134884
hylas	EW41-2	US	CO, Pitkin Co. (N 39 07.173 W 106 43.351) 9030 ft	H-Col1	2003-09-06	Mike Leski	JX134881
arcticus	EW42-3	US	Mont., Missoula Co., trail to Stuart Peaks 4000-	A-Mon4	2007-06-28	Andy Warren	JX134883
hylas	EW43-10	US	Arizona, Greenlee Co., White Mts., Hwy 191, mp 232	HA-WS2	2007-08-13	M. Stangeland (Andy Warren)	JX134882
arcticus	EW43-20	US	Washington, Columbia Co., Blue Mts, Sawtooth Ridge area, nr. Bluewood Ski Resort	AFRH-WS1	2007-05-31	D. James (Andy Warren)	JX134877
arcticus	EW43-21	US	Washington, Columbia Co., Blue Mts, Sawtooth Ridge area, nr. Bluewood Ski Resort	AFRH-WS1	2007-05-31	D. James (Andy Warren)	JX134878
hylas	EW43-7	US	Arizona, Apache Co., White Mts., Ditch Camp	HA-WS2	2007-08-12	M. Stangeland (Andy Warren)	JX134885
hylas	EW43-9	US	Arizona, Greenlee Co., White Mts., Hwy 191, mp 232	HA-WS2	2007-08-13	M. Stangeland (Andy Warren)	JX134886
hylas	EW44-15	US	Arizona, Greenlee Co., White Mts., Hwy 191, mp 234	HA-WS2	2007-08-13	M Stangeland	JX134879
hylas	EW44-16	US	Arizona, Greenlee Co., White Mts., Hwy 191, mp 234	HA-WS2	2007-08-13	M Stangeland	JX134880
arcticus	EW48-12	US	ID, Idaho co., N46.53441 W114.91490 , 4637 ft	A-WS3	2008-08-15	Michael Leski	JX134887
arcticus	EW48-13	US	ID, Idaho co., N46.53504 W114.91486, 3929 ft	A-Ida	2008-08-15	Michael Leski	JX134888
arcticus	EW48-14	US	ID, Idaho co., N46.49964 W114.87235, 3322 ft	AFRH-WS1	2008-08-15	Michael Leski	JX134889
arcticus	EW48-15	US	ID, Idaho co., N46.53441 W114.91490, 4637 ft	AFRH-WS1	2008-08-15	Michael Leski	JX134890
smythi	EW50-7	US	GA, Union Co., 2846 ft, Cooper Creek WMA, N34.77630 W84.04259	S-Geo	2008-06-30	Mike Leski	JX134891
